# Supplementary material for: Effects of Polyethylene Terephthalate Microplastics on Anaerobic Mono-Digestion and Co-Digestion of Fecal Sludge from Septic Tank
Source: Molecules. 2024 Oct 3;29(19):4692. doi: 10.3390/molecules29194692 (PMC11478245; doi:10.3390/molecules29194692)
Supplement: Supplementary file 1 [file molecules-29-04692-s001.zip]

Archive with 1 entries (1 files):
- molecules-3184424-supplementary.pdf
